# Supplementary material for: Data Integration Methods for Phenotype Harmonization in Multi-Cohort Genome-Wide Association Studies With Behavioral Outcomes
Source: Front Genet. 2019 Dec 10;10:1227. doi: 10.3389/fgene.2019.01227 (PMC6914843; doi:10.3389/fgene.2019.01227)
Supplement: Supplementary file 1 [file DataSheet_1.zip]

Archive with 24 entries (21 files):
- BFIM_Frontiers_Scripts 2/
- BFIM_Frontiers_Scripts 2/ida_bifactor_miss_snp_fscore_shell.inp
- __MACOSX/
- __MACOSX/BFIM_Frontiers_Scripts 2/
- __MACOSX/BFIM_Frontiers_Scripts 2/._ida_bifactor_miss_snp_fscore_shell.inp
- BFIM_Frontiers_Scripts 2/bifactor_all_complete2.R
- __MACOSX/BFIM_Frontiers_Scripts 2/._bifactor_all_complete2.R
- BFIM_Frontiers_Scripts 2/ida_application1.inp
- __MACOSX/BFIM_Frontiers_Scripts 2/._ida_application1.inp
- BFIM_Frontiers_Scripts 2/ida_bifactor_sem_miss_snp.inp
- __MACOSX/BFIM_Frontiers_Scripts 2/._ida_bifactor_sem_miss_snp.inp
- BFIM_Frontiers_Scripts 2/ida_bifactor_fscore_shell.inp
- __MACOSX/BFIM_Frontiers_Scripts 2/._ida_bifactor_fscore_shell.inp
- BFIM_Frontiers_Scripts 2/ida_bifactor_sem_miss.inp
- __MACOSX/BFIM_Frontiers_Scripts 2/._ida_bifactor_sem_miss.inp
- BFIM_Frontiers_Scripts 2/bifactor_gen_all2.R
- __MACOSX/BFIM_Frontiers_Scripts 2/._bifactor_gen_all2.R
- BFIM_Frontiers_Scripts 2/ida_bifactor_sem_full.inp
- __MACOSX/BFIM_Frontiers_Scripts 2/._ida_bifactor_sem_full.inp
- BFIM_Frontiers_Scripts 2/ida_bifactor_miss_fscore_shell.inp
- __MACOSX/BFIM_Frontiers_Scripts 2/._ida_bifactor_miss_fscore_shell.inp
- BFIM_Frontiers_Scripts 2/bifactor_all_impute.R
- BFIM_Frontiers_Scripts 2/bifactor_gen4-2.R
- __MACOSX/BFIM_Frontiers_Scripts 2/._bifactor_gen4-2.R
