# Supplementary material for: Data Integration Methods for Phenotype Harmonization in Multi-Cohort Genome-Wide Association Studies With Behavioral Outcomes
Source: Front Genet. 2019 Dec 10;10:1227. doi: 10.3389/fgene.2019.01227 (PMC6914843; doi:10.3389/fgene.2019.01227)
Supplement: Supplementary file 1 [file DataSheet_1.zip › BFIM_Frontiers_Scripts 2/bifactor_all_complete2.R]

################
####

### scripting/calling the data-generating function for the simulation 

# call task from server for parallelization.
task <- as.numeric(Sys.getenv("SGE_TASK_ID"))
library(data.table)

# data generating scripts

source("bifactor_gen_all.R")
source("bifactor_gen4.R")

# variable model conditions 
models<-c("mdl1", "mdl2", "mdl3","mdl4")
Ns <- c("N1", "N2", "N3", "N4","N5")
seed <- c( 13944, 13577, 185912, 18961, #from first version
           c((5:20)*212))

conds<-expand.grid(models, Ns, stringsAsFactors = F)
seed<- seed[task]

mdl <- conds[task,1]
N <- conds[task, 2]


## establish conditions
MAF <- .5
es.SNP.PA <- .001
es.sex <- .2

if(mdl == "mdl1"){
  
  gen.loads <- c(.6,.4,.5,.5,.6,.5,.5,.4)
  
  cohort.loads <- c(round(sqrt(.6-gen.loads[1:4]^2), 3), round(sqrt(.6-gen.loads[5:8]^2), 3))
  
  lambda <- cbind(gen.loads, c(cohort.loads[1:4], 0,0,0,0), c(rep(0,4),  cohort.loads[5:8]))
} else if(mdl == "mdl2"){
gen.loads <- c(.5,.3,.4,.4,.6,.5,.5,.4)
cohort.loads <- c(round(sqrt(.45-gen.loads[1:4]^2), 3), round(sqrt(.6-gen.loads[5:8]^2), 3))

lambda <- cbind(gen.loads, c(cohort.loads[1:4], 0,0,0,0), c(rep(0,4),  cohort.loads[5:8]))

} else if(mdl == "mdl3"){
  gen.loads <- c(.5,.3,.4,.4,.6,.5,.5,.4)
  cohort.loads <- c(round(sqrt(.45-gen.loads[1:4]^2), 3), round(sqrt(.6-gen.loads[5:8]^2), 3))
  
  lambda <- cbind(gen.loads, c(cohort.loads[1:4], 0,0,0,0), c(rep(0,4),  cohort.loads[5:8]))
  
} else {
  gen.loads <- c(.6,.5,.45,.4,.5,.4,.65,.45)
  
  ## cohort diffs - second set of items are worse than first set. 
  cohort.loads <- c(round(sqrt(.6-gen.loads[1:4]^2), 3), round(sqrt(.6-gen.loads[5:8]^2), 3))
  
  lambda <- cbind(gen.loads, c(cohort.loads[1:4], 0,0,0,0), c(rep(0,4),  cohort.loads[5:8]))
  ##########################
  ###########################
  
  gamma <- rbind(sqrt(lambda[1,1]^2/(lambda[1,1]^2 + lambda[1,2]^2)), sqrt(lambda[5,1]^2/(lambda[5,1]^2 + lambda[5,3]^2)))
  direct <- cbind(c(0,lambda[c(2:4),1] - (lambda[c(2:4),2]*gamma[1,1]/sqrt(1-gamma[1,1]^2)), 0,  lambda[c(6:8),1] - (lambda[c(6:8),3]*gamma[2,1]/sqrt(1-gamma[2,1]^2))))
  lambda_SO <- cbind(c(lambda[1:4,2]/sqrt(1-gamma[1,1]^2),rep(0,4)), c(rep(0,4), lambda[5:8,3]/sqrt(1-gamma[2,1]^2)))
}

if(N == "N1"){
n <- 10400
n1 <- 5000
nref <- 400
} else if(N == "N2"){
  n <- 5400
  n1 <- 2500
  nref <- 400
} else if(N == "N3"){
  n <- 15400
  n1 <- 7500
  nref <- 400
} else if(N == "N4"){
  n <- 10400
  n1 <- 2500
  nref <- 400
} else {
  n <- 10000
  n1 <- 4500
  nref <- 1000
}


name <- "ida_bifactor"
reps <- 1000

r.38 <- .59 #exactly .6 results in non-positive definite error matrix

######
## generate data 
######

if(mdl == "mdl4"){
  ida_sim_bifactor <- dataGen4(es.SNP.PA,
                               es.sex,
                               MAF,
                               n,
                               n1,
                               nref,
                               lambda = lambda_SO,
                               direct = direct,
                               gamma=gamma,
                               name,
                               reps,
                               r.38,
                               st.seed=seed)
} else{
ida_sim_bifactor <- dataGen_all(es.SNP.PA,
                             es.sex,
                     MAF,
                     n,
                     n1,
                     nref,
                     lambda,
                     name,
                     reps,
                     r.38,
                     st.seed=seed,
                     mdl)
}


######
## generate mplus files
######

## use this script to call a single shell file from the directory and replace with rep, sample size, model used 
## in order to conduct factor score meta-analysis in a way that mimics practice, these scripts must be generated and run separately

input <- readLines(paste0("ida_bifactor_fscore_shell.inp"))

#input

for (i in 1:reps){
  input.code <- gsub(pattern="NUM.txt",replacement=paste0(i,".txt"),x=input)
  input.code <- gsub(pattern="MDL_N",replacement=paste0(mdl, "_",N),x=input.code)
  input.code <- gsub(pattern="_NAME.dat",replacement=paste0("_",mdl, "_",N,"_",i, ".txt"),x=input.code)
  
  write.table(input.code,file=paste0(mdl,"_",N,"_fs_full_",i,".inp"),quote=F,row.names=F,col.names=F)
}

input2 <- readLines(paste0("ida_bifactor_miss_fscore_shell.inp"))

#input

for (i in 1:reps){
  input.code <- gsub(pattern="NUM.txt",replacement=paste0(i,".txt"),x=input2)
  input.code <- gsub(pattern="MDL_N",replacement=paste0(mdl, "_",N),x=input.code)
  input.code <- gsub(pattern="_NAME.dat",replacement=paste0("_",mdl, "_",N,"_",i, ".txt"),x=input.code)
  
  write.table(input.code,file=paste0( mdl,"_",N,"_fs_miss_",i,".inp"),quote=F,row.names=F,col.names=F)
}


input5 <- readLines(paste0("ida_bifactor_miss_snp_fscore_shell.inp"))

#input

for (i in 1:reps){
  input.code <- gsub(pattern="NUM.txt",replacement=paste0(i,".txt"),x=input5)
  input.code <- gsub(pattern="MDL_N",replacement=paste0(mdl, "_",N),x=input.code)
  input.code <- gsub(pattern="_NAME.dat",replacement=paste0("_",mdl, "_",N,"_",i, ".txt"),x=input.code)
  
 write.table(input.code,file=paste0(mdl,"_",N,"_fs_miss_snp_",i,".inp"),quote=F,row.names=F,col.names=F)
}

## generate mega-analysis scripts 
## these will run 1000 Monte Carlo simulations using a list of datasets. 

input6<-readLines(paste0("ida_bifactor_sem_miss_snp.inp"))
input.code6 <- gsub(pattern="MDL_N",replacement=paste0(mdl, "_",N),x=input6)
write.table(input.code6,file=paste0(mdl,"_",N,"_sem_miss_snp.inp"),quote=F,row.names=F,col.names=F)

#input6<-readLines(paste0("ida_bifactor_sem_miss.inp"))
#input.code6 <- gsub(pattern="MDL_N",replacement=paste0(mdl, "_",N),x=input6)
#write.table(input.code6,file=paste0(mdl,"_",N,"_sem_miss.inp"),quote=F,row.names=F,col.names=F)

input6<-readLines(paste0("ida_bifactor_sem_full.inp"))
input.code6 <- gsub(pattern="MDL_N",replacement=paste0(mdl, "_",N),x=input6)
write.table(input.code6,file=paste0(mdl,"_",N,"_sem_full.inp"),quote=F,row.names=F,col.names=F)


# create text file with mplus commands

input.list=c(paste0("mplus ", mdl,"_",N,"_sem_miss.inp"), 
             paste0("mplus ", mdl,"_",N,"_sem_miss_snp.inp"), 
             #paste0("mplus ", mdl,"_",N,"_sem_full.inp"), 
             paste0("mplus ", mdl,"_",N, "_fs_full_",1:reps,".inp"),#paste0("mplus ",mdl,"_",N, "_fs_miss_",1:reps,".inp"),
            paste0("mplus ", mdl,"_",N, "_fs_miss_snp_",1:reps,".inp")
            )

write.table(x=input.list, file=paste0("input_list_",N,".txt"), quote=F,row.names=F,col.names=F)

## run mplus outside of R 
## (requires command-line environment with Mplus software available)
## could be modified to use MplusAutomation library in R, but parallelization options are limited.

system(paste0("chmod +x input_list_",N,".txt"))
system(paste0("parallel -j 8 < ./input_list_",N,".txt"))

######
## extract saved factor scores for factor score meta-analysis. 
######


## set up list of factor score files
file.list1 <- paste0("fscore_full_",mdl, "_",N,"_",1:reps, ".txt")
file.list2 <- paste0("fscore_miss_",mdl, "_",N,"_",1:reps, ".txt")
file.list5 <- paste0("fscore_miss_snp_",mdl, "_",N,"_",1:reps, ".txt")
dat.list <- paste0(pattern=mdl, "_",N,"_miss_dat_snp_",1:reps,".txt")


# set up matrices to store looped results 

res <- matrix(NA, length(file.list1), 4)
typeI <- matrix(NA, length(file.list1), 3)

meta <- matrix(NA, length(file.list1), 9)
colnames(meta)<-c("full.meta.sig", "full.meta.sig.t", "full.meta.sig.z", "miss.meta.sig", "miss.meta.sig.t", "miss.meta.sig.z",
                  "ref.meta.sig", "ref.meta.sig.t", "ref.meta.sig.z")

fs.efsz <- matrix(NA, length(file.list1), 7)

fs.part<- matrix(NA, length(file.list1), 7)

coverage<- matrix(NA, length(file.list1), 6)


#setup parallel backend to use many processors

# load factor scores and conduct meta-analysis 

for(i in 1:length(file.list1)){tryCatch({
  dat<-read.table(dat.list[i], header=F, sep=",")
  fscore1 <- read.table(file.list1[i], header=F)
  fscore2 <- read.table(file.list2[i], header=F, na.strings = "*")
  fscore5 <- read.table(file.list5[i], header=F,na.strings = "*")
  
  true.agg <- dat[,11]
  mean.score <- dat[,12]
  fscore.full <- fscore1[,13]
  fscore.miss <- fscore2[,13]
  fscore.ref <- fscore5[,13]
  
  scores <- cbind(true.agg, mean.score, fscore.full, fscore.miss, 
                  fscore.ref)
  
  corr.factors<-cor(scores, use="complete.obs")
  
  res[i,] <- corr.factors[,1]
  
  ## Meta-analysis - full 
  lm1 <- lm((fscore1[1:n1,13]) ~ (fscore1[1:n1,9]) + (fscore1[1:n1,10]) + fscore1[1:n1, 12])
  lm2 <- lm((fscore1[(n1+1):(n-nref),13]) ~ (fscore1[(n1+1):(n-nref),9]) + (fscore1[(n1+1):(n-nref),10])+(fscore1[(n1+1):(n-nref),12]))
  
  summs <- list(summary(lm1), summary(lm2))
  beta_SE <- sapply(summs, function(d) return(d$coef[2,2]))
  betas <- sapply(summs, function(d) return(d$coef[2,1]))
  w <- sapply(beta_SE, function(d) 1/d^2)
  var_beta_bar <- 1/sum(w)
  beta_bar <- sum(betas*w)/sum(w)
  t_stat <- abs(beta_bar/sqrt(var_beta_bar))
  
  meta[i,1] <- 2*(1-pnorm(t_stat))
  meta[i,2] <- 2*(1-pt(t_stat, 1))
  
  summs2 <- list(lm1, lm2)
  pval <- sapply(summs, function(d) return(d$coef[2,4]))
  z <- sapply(pval, function(d) qnorm(1-d/2))
  z <- z*sign(betas)
  w <- sapply(summs2, function(d) sqrt(nrow(d$model)))
  z_bar <- sum(z*w)/sqrt(sum(w^2))
  
  meta[i,3] <- 2*(1-pnorm(z_bar))
  
  
  coverage[i,1] <- beta_bar
  coverage[i,2] <- sqrt(var_beta_bar)
  
  ## type I 
  beta_SE <- sapply(summs, function(d) return(d$coef[4,2]))
  betas <- sapply(summs, function(d) return(d$coef[4,1]))
  w <- sapply(beta_SE, function(d) 1/d^2)
  var_beta_bar <- 1/sum(w)
  beta_bar <- sum(betas*w)/sum(w)
  t_stat <- abs(beta_bar/sqrt(var_beta_bar))
  
  typeI[i,1] <- 2*(1-pnorm(t_stat))
  
  #lm4 <- lm((fscore1[1:n1,13]) ~  (fscore1[1:n1,10]))
  #lm5 <- lm((fscore1[(n1+1):(n-nref),13]) ~ (fscore1[(n1+1):(n-nref),10]))
  
 # lm6 <- lm((fscore1[1:n1,13]) ~  (fscore1[1:n1,9]))
 # lm7 <- lm((fscore1[(n1+1):(n-nref),13]) ~ (fscore1[(n1+1):(n-nref),9]))
  
  #fs.part[i,1] <- (summary(lm1)$r.squared - summary(lm4)$r.squared)/(1-summary(lm1)$r.squared)
  #fs.part[i,2] <- (summary(lm2)$r.squared - summary(lm5)$r.squared)/(1-summary(lm2)$r.squared)
  
  #fs.efsz[i,1] <- (summary(lm6)$r.squared)/(1-summary(lm6)$r.squared)
  #fs.efsz[i,2] <- (summary(lm7)$r.squared)/(1-summary(lm7)$r.squared)
  
  
  ##########
  ## Meta-analysis - miss 
  lm1 <- lm((fscore5[1:n1,13]) ~ (fscore5[1:n1,9]) + (fscore5[1:n1,10])+ (fscore5[1:n1,12]))
  lm2 <- lm((fscore5[(n1+1):(n-nref),13]) ~ (fscore5[(n1+1):(n-nref),9]) + (fscore5[(n1+1):(n-nref),10]) + (fscore5[(n1+1):(n-nref),12]))
  
  summs <- list(summary(lm1), summary(lm2))
  beta_SE <- sapply(summs, function(d) return(d$coef[2,2]))
  betas <- sapply(summs, function(d) return(d$coef[2,1]))
  w <- sapply(beta_SE, function(d) 1/d^2)
  var_beta_bar <- 1/sum(w)
  beta_bar <- sum(betas*w)/sum(w)
  t_stat <- abs(beta_bar/sqrt(var_beta_bar))
  
  meta[i,4] <- 2*(1-pnorm(t_stat))
  meta[i,5] <- 2*(1-pt(t_stat, 1))
  
  summs2 <- list(lm1, lm2)
  pval <- sapply(summs, function(d) return(d$coef[2,4]))
  z <- sapply(pval, function(d) qnorm(1-d/2))
  z <- z*sign(betas)
  w <- sapply(summs2, function(d) sqrt(nrow(d$model)))
  z_bar <- sum(z*w)/sqrt(sum(w^2))
  
  meta[i,6] <- 2*(1-pnorm(z_bar))
  coverage[i,3] <- beta_bar
  coverage[i,4] <- sqrt(var_beta_bar)
  
  ## type I 
  beta_SE <- sapply(summs, function(d) return(d$coef[4,2]))
  betas <- sapply(summs, function(d) return(d$coef[4,1]))
  w <- sapply(beta_SE, function(d) 1/d^2)
  var_beta_bar <- 1/sum(w)
  beta_bar <- sum(betas*w)/sum(w)
  t_stat <- abs(beta_bar/sqrt(var_beta_bar))
  
  typeI[i,2] <- 2*(1-pnorm(t_stat))
  
 # lm4 <- lm((fscore2[1:n1,13]) ~  (fscore2[1:n1,10]))
 # lm5 <- lm((fscore2[(n1+1):(n-nref),13]) ~ (fscore2[(n1+1):(n-nref),10]))
  
 # lm6 <- lm((fscore2[1:n1,13]) ~  (fscore2[1:n1,9]))
 # lm7 <- lm((fscore2[(n1+1):(n-nref),13]) ~ (fscore2[(n1+1):(n-nref),9]))
  
  #fs.part[i,3] <- (summary(lm1)$r.squared - summary(lm4)$r.squared)/(1-summary(lm1)$r.squared)
  #fs.part[i,4] <- (summary(lm2)$r.squared - summary(lm5)$r.squared)/(1-summary(lm2)$r.squared)
  
 # fs.efsz[i,3] <- (summary(lm6)$r.squared)/(1-summary(lm6)$r.squared)
 # fs.efsz[i,4] <- (summary(lm7)$r.squared)/(1-summary(lm7)$r.squared)
  
  
  
  #### meta analysis - including ref group with snp info
  
  lm1 <- lm((fscore5[1:n1,13]) ~ (fscore5[1:n1,9]) + (fscore5[1:n1,10])+ (fscore5[1:n1,12]))
  lm2 <- lm((fscore5[(n1+1):(n-nref),13]) ~ (fscore5[(n1+1):(n-nref),9]) + (fscore5[(n1+1):(n-nref),10])+ (fscore5[(n1+1):(n-nref),12]))
  lm3 <- lm((fscore5[(n-nref+1):n,13]) ~ (fscore5[(n-nref+1):n,9]) + (fscore5[(n-nref+1):n,10]) + (fscore5[(n-nref+1):n,12]))
  
  
  summs <- list(summary(lm1), summary(lm2), summary(lm3))
  beta_SE <- sapply(summs, function(d) return(d$coef[2,2]))
  betas <- sapply(summs, function(d) return(d$coef[2,1]))
  w <- sapply(beta_SE, function(d) 1/d^2)
  var_beta_bar <- 1/sum(w)
  beta_bar <- sum(betas*w)/sum(w)
  t_stat <- abs(beta_bar/sqrt(var_beta_bar))
  
  meta[i,7] <- 2*(1-pnorm(t_stat))
  meta[i,8] <- 2*(1-pt(t_stat, 2))
  
  summs2 <- list(lm1, lm2, lm3)
  pval <- sapply(summs, function(d) return(d$coef[2,4]))
  z <- sapply(pval, function(d) qnorm(1-d/2))
  z <- z*sign(betas)
  w <- sapply(summs2, function(d) sqrt(nrow(d$model)))
  z_bar <- sum(z*w)/sqrt(sum(w^2))
  
  meta[i,9] <- 2*(1-pnorm(z_bar))
  coverage[i,5] <- beta_bar
  coverage[i,6] <- sqrt(var_beta_bar)
  
  ## type I 
  beta_SE <- sapply(summs, function(d) return(d$coef[4,2]))
  betas <- sapply(summs, function(d) return(d$coef[4,1]))
  w <- sapply(beta_SE, function(d) 1/d^2)
  var_beta_bar <- 1/sum(w)
  beta_bar <- sum(betas*w)/sum(w)
  t_stat <- abs(beta_bar/sqrt(var_beta_bar))
  
  typeI[i,3] <- 2*(1-pnorm(t_stat))
  
 # lm4 <- lm((fscore5[1:n1,12]) ~  (fscore5[1:n1,10]))
  #lm5 <- lm((fscore5[(n1+1):(n-nref),12]) ~ (fscore5[(n1+1):(n-nref),10]))
 # lm6 <- lm((fscore5[(n-nref+1):n,12]) ~ (fscore5[(n-nref+1):n,10]))
  
 # fs.part[i,5] <- (summary(lm1)$r.squared - summary(lm4)$r.squared)/(1-summary(lm1)$r.squared)
  #fs.part[i,6] <- (summary(lm2)$r.squared - summary(lm5)$r.squared)/(1-summary(lm2)$r.squared)
 # fs.part[i,7] <- (summary(lm3)$r.squared - summary(lm6)$r.squared)/(1-summary(lm3)$r.squared)
  
 # lm7 <- lm((fscore5[1:n1,12]) ~  (fscore5[1:n1,9]))
 # lm8 <- lm((fscore5[(n1+1):(n-nref),12]) ~ (fscore5[(n1+1):(n-nref),9]))
 # lm9 <- lm((fscore5[(n-nref+1):n,12]) ~  (fscore5[(n-nref+1):n,9]))
  
 # fs.efsz[i,5] <- (summary(lm7)$r.squared)/(1-summary(lm7)$r.squared)
 # fs.efsz[i,6] <- (summary(lm8)$r.squared)/(1-summary(lm8)$r.squared)
 # fs.efsz[i,7] <- (summary(lm9)$r.squared)/(1-summary(lm9)$r.squared)
  
  
  
},error=function(e){cat("ERROR :",conditionMessage(e), "\n")})
}


#### summarize results across repetitions 

{tryCatch({
avg.cor<-colMeans(res, na.rm=T)

names(avg.cor) <- c("true Agg","mean score", "fscore_full", 
                     "fscore.ref")


write.table(avg.cor, file=paste0("average_correlations_bifactor",mdl,"_", N,".txt"))

reps=length(file.list1)

meta.power <- colSums(meta < .05, na.rm=T)/reps
t1 <- colSums(typeI < .05, na.rm=T)/reps
meta.power <- c(meta.power, t1)
names(meta.power) <- c("full.meta.sig", "full.meta.sig.t", "full.meta.sig.z", "miss.meta.sig", "miss.meta.sig.t", "miss.meta.sig.z",
                       "ref.meta.sig", "ref.meta.sig.t", "ref.meta.sig.z", "type1.full", "type1.miss","type1.missref")
write.table(meta.power, file=paste0("fs_meta_power",mdl,"_", N,".txt"))

names(coverage) <- c("full_est", "fullSE", "miss_est","missSE",
                     "SNP_est","snpSE")
cover <- sum(coverage[,5] - 1.96*coverage[,6] < .0201246*.5 & coverage[,5] + 1.96*coverage[,6] > .0201246*.5)
coverage <- rbind(coverage, cover)
write.table(coverage, file=paste0("FS_coverage",mdl,"_", N,".txt"), quote=F,col.names=T)},error=function(e){cat("ERROR :",conditionMessage(e), "\n")})
}

#ES <- colMeans(fs.efsz, na.rm=T)
#ES.sd <- apply(fs.efsz, 2, function(d) sd(d, na.rm=T))

#ES.summ <- rbind(ES, ES.sd, fs.efsz)
#colnames(ES.summ) <- c("f2.c1.full", "f2.c2.full", "f2.c1.miss", "f2.c2.miss", "f2.c1.miss.snp", "f2.c2.miss.snp", "f2.ref.snp")

#write.table(ES.summ, file = paste0("fs_effect_size",mdl,"_", N,".txt"), quote=F)

#ES.semi <- colMeans(fs.part, na.rm=T)
#ES.sd.semi <- apply(fs.part, 2, function(d) sd(d, na.rm=T))

#ES.summ.semi <- rbind(ES.semi, ES.sd.semi, fs.part)
#colnames(ES.summ.semi) <- c("f2.c1.full.semi", "f2.c2.full.semi", "f2.c1.miss.semi", "f2.c2.miss.semi", "f2.c1.miss.snp.semi", "f2.c2.miss.snp.semi", "f2.ref.snp.semi")

#write.table(ES.summ.semi, file =paste0( "fs_effect_size_semi", mdl,"_",N,".txt"), quote=F)


system(paste0("rm ", mdl,"_",N,"_fs*.out"))
system(paste0("rm ", mdl,"_",N,"_fs*.inp"))
system(paste0("rm fscore*.txt"))
system(paste0("rm *_dat_*.txt"))
