# Supplementary material for: Data Integration Methods for Phenotype Harmonization in Multi-Cohort Genome-Wide Association Studies With Behavioral Outcomes
Source: Front Genet. 2019 Dec 10;10:1227. doi: 10.3389/fgene.2019.01227 (PMC6914843; doi:10.3389/fgene.2019.01227)
Supplement: Supplementary file 1 [file DataSheet_1.zip › BFIM_Frontiers_Scripts 2/ida_application1.inp]

 TITLE:  IDA application, Age 9 NTR and Catss with reference;

  DATA:  FILE IS ref_NTR_CATSS_mp1.txt;

  VARIABLE:

  NAMES ARE  
    subjectID
     familyID
       cohort
          YOB
          Age
       Gender
 sibling_code
     ATAC3p63
     ATAC3p64
     ATAC3p65
     ATAC3p66
     ATAC3p67
     ATAC3p68
     ATAC3p69
     ATAC3p70
     ATAC3p71
     ATAC3p72
    CBCL3p003
    CBCL3p016
    CBCL3p019
    CBCL3p020
    CBCL3p021
    CBCL3p022
    CBCL3p023
    CBCL3p037
    CBCL3p057
    CBCL3p068
    CBCL3p086
    CBCL3p087
    CBCL3p088
    CBCL3p089
    CBCL3p094
    CBCL3p095
    CBCL3p097
    CBCL3p104
     selmis.m
     seldup.m;

  USEVARIABLES = 
ATAC63
ATAC65 
ATAC70 
ATAC71 
CBCL016
CBCL020
CBCL021
CBCL023
CBCL037
CBCL057
CBCL094
CBCL095
;


CATEGORICAL is
ATAC63*
ATAC65 
ATAC70 
ATAC71 
CBCL016
CBCL020
CBCL021
CBCL023
CBCL037
CBCL057
CBCL094
CBCL095
    ;
missing is ALL(-911);

  ANALYSIS:
  type= complex;
  cluster = familyID;
  
  Model:
gen1 by 
ATAC63* (900)
ATAC65 (901)
ATAC70 (902)
ATAC71 (903)
CBCL016 (904)
CBCL020 (905)
CBCL021 (906)
CBCL023 (907)
CBCL037 (908)
CBCL057 (909)
CBCL094 (910)
CBCL095 (911)
;

atac1 by 
ATAC63*
ATAC65 
ATAC70 
ATAC71 ;

cbcl1 by
CBCL016* (24)
CBCL020 (25)
CBCL021 (26)
CBCL023 (27)
CBCL037 (28)
CBCL057 (29)
CBCL094 (30)
CBCL095 (31);

gen1@1;
atac1@1;
cbcl1@1;

gen1 with atac1-cbcl1@0;
atac1 with cbcl1@0;

[gen1@0];
[atac1@0];
[cbcl1@0];

output: TECH1 stand;
savedata: DIFFTEST is full_IDA_example.txt;
FILE = fscore_application.txt;
SAVE = FSCORES;
