# Supplementary material for: Data Integration Methods for Phenotype Harmonization in Multi-Cohort Genome-Wide Association Studies With Behavioral Outcomes
Source: Front Genet. 2019 Dec 10;10:1227. doi: 10.3389/fgene.2019.01227 (PMC6914843; doi:10.3389/fgene.2019.01227)
Supplement: Supplementary file 1 [file DataSheet_1.zip › BFIM_Frontiers_Scripts 2/bifactor_gen_all2.R]

## data-generating scripts, models 1-3.


dataGen_all <- function(es.SNP.PA, 
                     es.sex,
                     MAF,
                     n,
                     n1,
                     nref,
                     lambda,
                     name,
                     reps,
                     r.38,
                     st.seed,
                     mdl){
  
  library(MASS)
  library(data.table)
  p <- nrow(lambda)
  
  beta <- cbind(c(sqrt(es.SNP.PA/(2*MAF*(1-MAF))), sqrt(es.sex/(.25))), c(0,0), c(0,0))
  
  # beta 3x2: first column is effect of SNP and sex on general factor. specific (residual) factors get no effects.
  
  var.X <- 2*MAF*(1-MAF)
  
  E.matrix <- diag(1, 3,3)
  E.matrix[1,1] <- 1-(es.SNP.PA + es.sex)
  
  if(mdl=="mdl3"){
  E.matrix[2,2] <- 3
  }
  
  
  # locally independent items, residual = 1-lambda^2
  var.y1<-diag(diag(diag(1, p, p)- (lambda) %*% t(lambda)), p, p) # model-implied covariance of items: lambda * psi * lambda' + theta; 

  resid.38 <- r.38-(lambda%*%t(lambda))[3,8]
  var.y1[3,8] = var.y1[8,3] = resid.38
  
  # set up empty objects for sum score meta-analysis results
  cor.mean.agg <-  rep(NA, reps)
  ss.meta.sig <- matrix(NA, reps, 6)
  ss.EfSz <- matrix(NA, reps, 6)
  full.pvalue <- rep(NA, reps)
  est.meta.ss <- matrix(NA, reps, 2)
  est.all.ss <- matrix(NA, reps, 2)
  typeI <- matrix(NA, reps, 2)
  
  set.seed(st.seed)
  
  wdir <- getwd()
  setwd(paste0(wdir,"/",mdl))

  
  for(i in 1:reps){
    library(MASS)
    library(data.table)
    err <- mvrnorm(n, mu=c(0,0,0), Sigma = E.matrix, tol=1e-6)  # generate errors
    X <- cbind(rbinom(n, 2, MAF), sample(c(.5, -.5), n,replace=T))   # generate random SNPs and asymptotically equal male/female
    
     X[,1] <- X[,1]-1 #center snp
    # X[,2] <- X[,2]-.5 #center sex
    etas <- X %*% beta + err
    
    #testing: 
    #true_Fscore<-summary(lm(etas[,1] ~ X))$coef[2,1]
    # cov((lm(etas~ + X))$residuals) - E.matrix (should be small)
    
    err.y <- mvrnorm(n, mu=rep(0, p), Sigma = var.y1)
    y <-  etas %*% t(lambda) + err.y
    
    # true_mnscore<-summary(lm(rowMeans(y)~ X))$coef[2,1]
    
    full.dat <- cbind(y, X, etas[,1])
    
    colnames(full.dat) <- c(paste0("y", 1:8), "snp", "sex", "trueAgg")
    
    # items to remove for each group (cohort)
    items.g1 <- c(1:4, 9:11)
    items.g2 <- c(5:11)
    
    miss.dat <- miss.dat.snp <- full.dat
    #cohort 1 missing 
    miss.dat[1:n1,-c(items.g1)] <- NA
    miss.dat.snp[1:n1,-c(items.g1)] <- NA
    
    #cohort 2 missing
    miss.dat[(n1+1):(n-nref), -c(items.g2)] <- NA
    miss.dat.snp[(n1+1):(n-nref), -c(items.g2)] <- NA
    
    #ref does not get SNP in one set
     miss.dat[(n-nref+1):n, 9] <- NA
    
    full.dat<-as.data.frame(full.dat)
    miss.dat<-as.data.frame(miss.dat)
    miss.dat.snp <- as.data.frame(miss.dat.snp)
    
    full.dat$cohort.mean <- rowMeans(full.dat[,1:8], na.rm = T)
    miss.dat$cohort.mean <- rowMeans(miss.dat[,1:8], na.rm = T)
    miss.dat.snp$cohort.mean <- rowMeans(miss.dat.snp[,1:8], na.rm = T)
    nullSnp <- rbinom(n, 2, MAF)
    nullCont <- rnorm(n)
    full.dat$null <- nullCont
    miss.dat$null <- nullCont
    miss.dat.snp$null <- nullCont
    full.dat$nullSnp <- nullSnp
    miss.dat$nullSnp <- nullSnp
    miss.dat.snp$nullSnp <- nullSnp
    
    fwrite(full.dat, file = paste0(mdl,"_",N, "_full_dat_", i, ".txt"), 
                na="-999", row.names=F, col.names=F, quote=F)
    fwrite(miss.dat, file = paste0(mdl,"_",N, "_miss_dat_", i, ".txt"), 
                na="-999", row.names=F, col.names=F, quote=F)
    fwrite(miss.dat.snp, file = paste0(mdl,"_",N, "_miss_dat_snp_", i, ".txt"), 
                na="-999", row.names=F, col.names=F, quote=F)
  
    ### while we're here...meta-analysis of sum scores 
    
    lm1 <- lm((cohort.mean) ~ (snp) + (sex) + nullSnp, data=miss.dat[1:n1,])
    lm2 <- lm((cohort.mean) ~ (snp) + (sex) + nullSnp, data=miss.dat[(n1+1):(n-nref),])
    lm3 <- lm((cohort.mean) ~ (snp) + (sex) + nullSnp, data=miss.dat.snp[(n-nref+1):(n),])
    
    # meta-analysis
    summs <- list(summary(lm1), summary(lm2))
    beta_SE <- sapply(summs, function(d) return(d$coef[2,2]))
    betas <- sapply(summs, function(d) return(d$coef[2,1]))
    w <- sapply(beta_SE, function(d) 1/d^2)
    var_beta_bar <- 1/sum(w)
    beta_bar <- sum(betas*w)/sum(w)
    t_stat <- abs(beta_bar/sqrt(var_beta_bar))
    
    ss.meta.sig[i,1] <- 2*(1-pnorm(t_stat))
    ss.meta.sig[i,2] <- 2*(1-pt(t_stat, 1))
    
    est.meta.ss[i,] <- c(beta_bar, sqrt(var_beta_bar))
    ##
    
    summs2 <- list(lm1, lm2)
    pval <- sapply(summs, function(d) return(d$coef[2,4]))
    z <- sapply(pval, function(d) qnorm(1-d/2))
    z <- z*sign(betas)
    w <- sapply(summs2, function(d) sqrt(nrow(d$model)))
    z_bar <- sum(z*w)/sqrt(sum(w^2))
    
    ss.meta.sig[i,3] <- 2*(1-pnorm(z_bar))
    
    ## type I 
    beta_SE <- sapply(summs, function(d) return(d$coef[4,2]))
    betas <- sapply(summs, function(d) return(d$coef[4,1]))
    w <- sapply(beta_SE, function(d) 1/d^2)
    var_beta_bar <- 1/sum(w)
    beta_bar <- sum(betas*w)/sum(w)
    t_stat <- abs(beta_bar/sqrt(var_beta_bar))
    
    typeI[i,1] <- 2*(1-pnorm(t_stat))
    
    lm4 <- lm((cohort.mean) ~ (sex), data=miss.dat[1:n1,])
    lm5 <- lm((cohort.mean) ~ (sex), data=miss.dat[(n1+1):(n-nref),])
    
    ss.EfSz[i,1] <- (summary(lm1)$r.squared - summary(lm4)$r.squared)/(1-summary(lm1)$r.squared)
    ss.EfSz[i,2] <- (summary(lm2)$r.squared - summary(lm5)$r.squared)/(1-summary(lm2)$r.squared)
    
    lm6 <- lm((cohort.mean) ~ (snp), data=miss.dat[1:n1,])
    lm7 <- lm((cohort.mean) ~ (snp), data=miss.dat[(n1+1):(n-nref),])
    
    ss.EfSz[i,3] <- summary(lm6)$r.squared/(1-summary(lm6)$r.squared)
    ss.EfSz[i,4] <- summary(lm7)$r.squared/(1-summary(lm7)$r.squared)
    
    # meta-analysis - ss with ref group
    summs <- list(summary(lm1), summary(lm2), summary(lm3))
    beta_SE <- sapply(summs, function(d) return(d$coef[2,2]))
    betas <- sapply(summs, function(d) return(d$coef[2,1]))
    w <- sapply(beta_SE, function(d) 1/d^2)
    var_beta_bar <- 1/sum(w)
    beta_bar <- sum(betas*w)/sum(w)
    t_stat <- abs(beta_bar/sqrt(var_beta_bar))
    
    ss.meta.sig[i,4] <- 2*(1-pnorm(t_stat))
    ss.meta.sig[i,5] <- 2*(1-pt(t_stat, 2))
    
    summs2 <- list(lm1, lm2, lm3)
    pval <- sapply(summs, function(d) return(d$coef[2,4]))
    z <- sapply(pval, function(d) qnorm(1-d/2))
    z <- z*sign(betas)
    w <- sapply(summs2, function(d) sqrt(nrow(d$model)))
    z_bar <- sum(z*w)/sqrt(sum(w^2))
    
    ss.meta.sig[i,6] <- 2*(1-pnorm(z_bar))
    
    ## type I 
    beta_SE <- sapply(summs, function(d) return(d$coef[4,2]))
    betas <- sapply(summs, function(d) return(d$coef[4,1]))
    w <- sapply(beta_SE, function(d) 1/d^2)
    var_beta_bar <- 1/sum(w)
    beta_bar <- sum(betas*w)/sum(w)
    t_stat <- abs(beta_bar/sqrt(var_beta_bar))
    
    typeI[i,2] <- 2*(1-pnorm(t_stat))
    
    cor.mean.agg[i] <- cor(miss.dat$cohort.mean, miss.dat$trueAgg)
    
    lm8 <- lm((cohort.mean) ~ (sex), data=miss.dat.snp[(n-nref+1):(n),])
    lm9 <- lm((cohort.mean) ~ (snp), data=miss.dat.snp[(n-nref+1):(n),])
    
    ss.EfSz[i,5] <- (summary(lm3)$r.squared - summary(lm8)$r.squared)/(1-summary(lm3)$r.squared)
    ss.EfSz[i,6] <- summary(lm9)$r.squared/(1-summary(lm9)$r.squared)
    
    lm10 <- lm((cohort.mean) ~ (snp) + (sex), data=miss.dat.snp[(1):(n),])
    
    full.pvalue[i] <- summary(lm10)$coef[2,4]
    est.all.ss[i,] <- c(summary(lm10)$coef[2,1], summary(lm10)$coef[2,2]) 
    
  }

  #err <- mvrnorm(n, mu=c(0,0,0), Sigma = E.matrix, tol=1e-6)  # generate errors
  #X <- cbind(rbinom(n, 2, MAF), sample(c(.5, -.5), n,replace=T))   # generate random SNPs and asymptotically equal male/female
  # for getting population estimate of mean score:
  X2 <- cbind(c(rep(-1, n/4), rep(0,n/2), rep(1, n/4)), c(rep(.5, n/8), rep(-.5, n/8), rep(.5, n/4), rep(-.5, n/4), rep(.5, n/8), rep(-.5, n/8)))
  X[,1] <- X[,1]-1 #center snp
  # X[,2] <- X[,2]-.5 #center sex
  etas <- X %*% beta #+ err
  
  #testing: 
  true_Fscore<-summary(lm(etas[,1] ~ X2))$coef[2,1]
  # cov((lm(etas~ + X))$residuals) - E.matrix (should be small)
  
  #err.y <- mvrnorm(n, mu=rep(0, p), Sigma = var.y1)
  y <-  etas %*% t(lambda) #+ err.y
  true_mnscore<-summary(lm(rowMeans(y)~ X2))$coef[2,1]

  write.table(x=paste0(mdl,"_",N, "_full_dat_", 1:reps, ".txt"), file = paste0(mdl, "_",N,"_full_dat_list.txt"),
              quote = F, col.names=F, row.names=F)
  
  #write.table(x=paste0(mdl, "_",N,"_miss_dat_", 1:reps, ".txt"), file = paste0(mdl, "_",N,"_miss_dat_list.txt"),
            #  quote = F, col.names=F, row.names=F)
  
  write.table(x=paste0(mdl, "_",N,"_miss_dat_snp_", 1:reps, ".txt"), file = paste0(mdl,"_",N, "_miss_dat_snp_list.txt"),
              quote = F, col.names=F, row.names=F)
  
  meta.power <- colSums(ss.meta.sig < .05, na.rm=T)/reps
  t1 <- colSums(typeI < .05, na.rm=T)/reps
  meta.power <- c(meta.power, t1)
  names(meta.power) <- c("ss.meta","ss.t", "ss.z","ss.meta.ref","ss.t.ref", "ss.z.ref", "type1","type1.ref" )
  write.table(meta.power, file=paste0(mdl, "_ss_meta_power.txt"))
  cor.mean.agg <- mean(cor.mean.agg)
  full.power <- sum(full.pvalue < .05, na.rm=T)/reps
  coverage <- cbind(est.meta.ss, est.all.ss)
  colnames(coverage)<-c("meta_est","meta_SE", "all_est","all_SE")
  ES <- colMeans(ss.EfSz)
  ES.sd <- apply(ss.EfSz, 2, sd)
  
  # true beta on mean score is .0223607
  # for sex, it is .4472136
  cover <- sum(coverage[,1] - 1.96*coverage[,2] < true_mnscore & coverage[,1] + 1.96*coverage[,2] > true_mnscore)
  
  ES.summ <- rbind(ES, ES.sd, ss.EfSz)
  colnames(ES.summ) <- c("f2.c1.semi", "f2.c2.semi", "f2.c1", "f2.c2", "f2.ref.semi", "f2.ref")
  
  write.table(ES.summ, file=paste0(mdl,"_SS_effect_size", N,".txt"), quote=F)
  
  summ.table <- cbind(cor.mean.agg, meta.power, full.power)
  write.table(summ.table, file=paste0(mdl,"_SS_meta_power", N,".txt"), quote=F)
  coverage <- rbind(cover, coverage)
  write.table(coverage, file=paste0(mdl,"_coverage_info", N,".txt"), quote=F)

  
}
