# Supplementary material for: Data Integration Methods for Phenotype Harmonization in Multi-Cohort Genome-Wide Association Studies With Behavioral Outcomes
Source: Front Genet. 2019 Dec 10;10:1227. doi: 10.3389/fgene.2019.01227 (PMC6914843; doi:10.3389/fgene.2019.01227)
Supplement: Supplementary file 1 [file DataSheet_1.zip › BFIM_Frontiers_Scripts 2/ida_bifactor_sem_full.inp]

TITLE: full model with 4 factors, MI imposed
	   not sure how to model 'overlapping item'
DATA:
        FILE =  MDL_N_full_dat_list.txt;
        TYPE = MONTECARLO;
        VARIABLE:
        NAMES are y1-y8 snp sex trueAgg mean null null2;
        !CATEGORICAL ARE u1-u14;
        USEVARIABLES = y1-y8 snp sex null2;
        MISSING ARE all (-999);
        ANALYSIS: ESTIMATOR=ML;
        ALGORITHM = INTEGRATION;
        COVERAGE=0;
        
    model:

		Agg by y1* y2-y8;
		C1 by y1* y2-y4;
		C2 by y5*
			  y6-y8;

        Agg WITH C1@0;
        Agg WITH C2@0;
        C1 WITH C2@0;
        AGG@1 C1@1 C2@1;
        !SNP with C1@0;
        !SNP with C2@0;
        
        !residual correlation b/w same item in two questionnaires
        y3 WITH y8;
        
        [AGG@0 C1@0  C2@0] ;
        [y1@0 y2@0 y3@0 y4@0 y5@0 y6@0 y7@0 y8@0];
        
         Agg on SNP*.0447214 sex*.89443 null2;
        ![SNP];
                        
  OUTPUT: TECH1 STAND ;
