# Supplementary material for: Data Integration Methods for Phenotype Harmonization in Multi-Cohort Genome-Wide Association Studies With Behavioral Outcomes
Source: Front Genet. 2019 Dec 10;10:1227. doi: 10.3389/fgene.2019.01227 (PMC6914843; doi:10.3389/fgene.2019.01227)
Supplement: Supplementary file 1 [file DataSheet_1.zip › BFIM_Frontiers_Scripts 2/bifactor_all_impute.R]

################
####

### scripting/calling the data-generating function for the simulation 
task <- as.numeric(Sys.getenv("SGE_TASK_ID"))
cores <- as.numeric(Sys.getenv("NSLOTS"))

print(paste0("cores = ", cores))

####### 

library(data.table)
library(mice)
library(parallel)


source("bifactor_gen_all.R")
source("bifactor_gen4.R")
models<-c("mdl1", "mdl2", "mdl3","mdl4")
Ns <- c("N1", "N2", "N3", "N4","N5")
seed <- c( 13944, 13577, 185912, 18961, c((5:20)*212))

conds<-expand.grid(models, Ns, stringsAsFactors = F)
seed<- seed[task]

mdl <- conds[task,1]
N <- conds[task, 2]

MAF <- .5
es.SNP.PA <- .001
es.sex <- .2

if(mdl == "mdl1"){
  
  gen.loads <- c(.6,.4,.5,.5,.6,.5,.5,.4)
  
  cohort.loads <- c(round(sqrt(.6-gen.loads[1:4]^2), 3), round(sqrt(.6-gen.loads[5:8]^2), 3))
  
  lambda <- cbind(gen.loads, c(cohort.loads[1:4], 0,0,0,0), c(rep(0,4),  cohort.loads[5:8]))
} else if(mdl == "mdl2"){
gen.loads <- c(.5,.3,.4,.4,.6,.5,.5,.4)
cohort.loads <- c(round(sqrt(.45-gen.loads[1:4]^2), 3), round(sqrt(.6-gen.loads[5:8]^2), 3))

lambda <- cbind(gen.loads, c(cohort.loads[1:4], 0,0,0,0), c(rep(0,4),  cohort.loads[5:8]))

} else if(mdl == "mdl3"){
  gen.loads <- c(.5,.3,.4,.4,.6,.5,.5,.4)
  cohort.loads <- c(round(sqrt(.45-gen.loads[1:4]^2), 3), round(sqrt(.6-gen.loads[5:8]^2), 3))
  
  lambda <- cbind(gen.loads, c(cohort.loads[1:4], 0,0,0,0), c(rep(0,4),  cohort.loads[5:8]))
  
} else {
  gen.loads <- c(.6,.5,.45,.4,.5,.4,.65,.45)
  
  ## cohort diffs - second set of items are worse than first set. 
  cohort.loads <- c(round(sqrt(.6-gen.loads[1:4]^2), 3), round(sqrt(.6-gen.loads[5:8]^2), 3))
  
  lambda <- cbind(gen.loads, c(cohort.loads[1:4], 0,0,0,0), c(rep(0,4),  cohort.loads[5:8]))
  ##########################
  ###########################
  
  gamma <- rbind(sqrt(lambda[1,1]^2/(lambda[1,1]^2 + lambda[1,2]^2)), sqrt(lambda[5,1]^2/(lambda[5,1]^2 + lambda[5,3]^2)))
  direct <- cbind(c(0,lambda[c(2:4),1] - (lambda[c(2:4),2]*gamma[1,1]/sqrt(1-gamma[1,1]^2)), 0,  lambda[c(6:8),1] - (lambda[c(6:8),3]*gamma[2,1]/sqrt(1-gamma[2,1]^2))))
  lambda_SO <- cbind(c(lambda[1:4,2]/sqrt(1-gamma[1,1]^2),rep(0,4)), c(rep(0,4), lambda[5:8,3]/sqrt(1-gamma[2,1]^2)))
}

if(N == "N1"){
n <- 10400
n1 <- 5000
nref <- 400
} else if(N == "N2"){
  n <- 5400
  n1 <- 2500
  nref <- 400
} else if(N == "N3"){
  n <- 15400
  n1 <- 7500
  nref <- 400
} else if(N == "N4"){
  n <- 10400
  n1 <- 2500
  nref <- 400
} else {
  n <- 10000
  n1 <- 4500
  nref <- 1000
}


name <- "ida_impute"
reps <- 1000

r.38 <- .59 #largest we can get it and keep variance matrix pos def with the above lambda

print(paste0(n))
print(n1)
print(nref)
print(lambda)

if(mdl == "mdl4"){
  ida_sim_bifactor <- dataGen4(es.SNP.PA,
                               es.sex,
                               MAF,
                               n,
                               n1,
                               nref,
                               lambda = lambda_SO,
                               direct = direct,
                               gamma=gamma,
                               name,
                               reps,
                               r.38,
                               #tau1,
                               #tau2,
                               st.seed=seed)
} else{
ida_sim_bifactor <- dataGen_all(es.SNP.PA,
                             es.sex,
                     MAF,
                     n,
                     n1,
                     nref,
                     lambda,
                     name,
                     reps,
                     r.38,
                     st.seed=seed,
                     mdl)
}


if(mdl == "mdl1"){
  
  true_sscore<- .0223
} else if(mdl == "mdl2"){
  
  true_sscore<- .0201
  
} else if(mdl == "mdl3"){
  
  true_sscore<- .0201
  
} else {
  
  true_sscore<- .0221
}

# followup runs to just get factor scores 
# non-convergence issues previously 2/7 
# only need full and fscore_miss_snp (factor score is exact same, only difference is including reference set in meta analysis.)

imp.full<-function(rep=rep,
                         dat.list=dat.list,
                         m=50,
                         iter=5){
dat <- read.table(dat.list[rep], header=T, na.strings = "-999", sep=",")
colnames(dat)<-c("y1","y2","y3","y4",'y5','y6','y7','y8','snp','sex','trueAgg','cohort.mean','nullSnp2','nullSnp')
dat[,"cohort.mean"]<-rowMeans(dat[,1:8])
######## setup imputation procedure ########


## pmm setup

ini3 <- mice(dat, max = 0, print = FALSE, method="pmm")

meth3 <- ini3$meth
meth3["cohort.mean"] <- "~I((y1 + y2 + y3 + y4 + y5 + y6 + y7 + y8)/8)"
pred <- ini3$pred  # extra isnt used to predict

pred[,c(11,12)] <- 0
pred[12,1:8]<-1

################
## impute    ##


# pmm

imp.pmm <- mice(data=dat, predictorMatrix=pred,  method=meth3, print=F, m=m, maxit = iter)

fit.pmm <- with(imp.pmm, lm(cohort.mean ~ sex + snp + nullSnp + nullSnp2))


res.pmm <- summary(pool(fit.pmm), method="other")

#power 
pval <- (res.pmm[3,5])
typeI.error<- (res.pmm[4,5] < .05)
typeI.error.cont <- (res.pmm[5,5] < .05)

bias<-(as.numeric(res.pmm[3,1]) - true_sscore)/true_sscore
cover<-((true_sscore < res.pmm[3,1]+1.96*res.pmm[3,2]) & (true_sscore > res.pmm[3,1]-1.96*res.pmm[3,2]))
est<-res.pmm[3,1]
SE<-res.pmm[3,2]

res<-cbind(pval=pval, typeI.error=typeI.error, typeI.error.cont=typeI.error.cont, bias=bias,cover=cover, est=est,SE=SE)


return(
  res=res
)
}

dat.list <- paste0(mdl, "_",N,"_miss_dat_snp_", 1:reps, ".txt")

all_impute<-mclapply(1:reps, function(d) imp.full(rep=d,dat.list=dat.list), mc.cores=cores)

system(paste0("rm ",mdl, "_",N,"_miss_dat_snp_*.txt"))

save(all_impute, file=paste0("/afs/crc.nd.edu/user/j/jluningh/Private/ACTION/VUsim/4_bifactor/revision_sim/",mdl, "_",N,"_imputation_res_moreM.Rdata"))
